# Supplementary material for: Development of a Recombinase-Mediated Cassette Exchange System for Gene Knockout and Expression of Non-Native Gene Sequences in Rickettsia
Source: Vaccines (Basel). 2025 Jan 22;13(2):109. doi: 10.3390/vaccines13020109 (PMC11861799; doi:10.3390/vaccines13020109)
Supplement: Supplementary file 1 [file vaccines-13-00109-s001.zip]

Archive with 3 entries (3 files):
- Original blot and gel images.pdf
- Supplementary figures 1-3.pdf
- Supplementary Tables.xlsx
