# Supplementary material for: Development of a Recombinase-Mediated Cassette Exchange System for Gene Knockout and Expression of Non-Native Gene Sequences in Rickettsia
Source: Vaccines (Basel). 2025 Jan 22;13(2):109. doi: 10.3390/vaccines13020109 (PMC11861799; doi:10.3390/vaccines13020109)
Supplement: Supplementary file 1 [file vaccines-13-00109-s001.zip › Supplementary Tables.xlsx]

## Sheet: Table S1 primers
Primer Pair	Predicted size (bp)	Forward	Reverse
YchF For/Asp55 R2	193	﻿TAGGTGAGGATAAACCTGCAAGAGT	ACCAAATCCTTCAACGTATTCTCCC
YchF For/Asp62 R2	277	﻿TAGGTGAGGATAAACCTGCAAGAGT	CCTGCCCTACTACCTCTGTTTATGA
YchF For/All R	654	﻿TAGGTGAGGATAAACCTGCAAGAGT	TAATACTAGATGCAGCACCTCCACT
Asp55 F1/ All R	475	TTGAAGGATTTGGTTGTAGGAGTCG	TAATACTAGATGCAGCACCTCCACT
Asp55 F1/Asp62 R2	350	TTGAAGGATTTGGTTGTAGGAGTCG	CCTGCCCTACTACCTCTGTTTATGA
Asp62 F2/ VirB9 R3	262	ATGGTGCAGATTTTCAGGTAATGGT	AGTGATGGACTAGGACCTGCTAATG
Asp55 F2/R3	194	TGGGGAGAATACGTTGAAGGATTTG	TATTAGTATTTGCACGCTCTCCACC
VirB9 F1/R3	154	AGGGGCACACTAATATGCTCATAGA	AGTGATGGACTAGGACCTGCTAATG
Asp55 F1/All R	475	TTGAAGGATTTGGTTGTAGGAGTCG	TAATACTAGATGCAGCACCTCCACT
Asp55 F2/qFR R4	401	TGGGGAGAATACGTTGAAGGATTTG	﻿GTCCGCCTTCAACTGCCTTA
Asp62 F1/qFR R4	246	ATTTTCAGGTAATGGTGCCAGAAGT	﻿GTCCGCCTTCAACTGCCTTA
VirB9 F1/qFR R4	306	AGGGGCACACTAATATGCTCATAGA	﻿GTCCGCCTTCAACTGCCTTA
GFPuv F2/R2	139	﻿ACTTTCTCTTATGGTGTTCAATGCTTTTCC	﻿GCGTCTTGTAGTTCCCGTCATCTTTG
M13F/MCS193R*	Varies w/ construct	GTAAAACGACGGCCAG	CAAAGCATAGTGACAGCC
RPATATE_1142 F2/ ID2*	3152 for G8	﻿CCTATACTTCGATGTCATGACCACT	﻿ATCAAGGACTATGGAAAGAGCACTT
RPATATE_1142 F2/ rif Up & Out*	1554	﻿CCTATACTTCGATGTCATGACCACT	﻿GACCTTCAAGACCAGATAGTGAC
RPATATE_1142 F2/ mKATE Up & Out2*	Varies w/ construct	﻿CCTATACTTCGATGTCATGACCACT	﻿AGGTTTGCCCTCACCTTCAG
* For PCR

## Sheet: Table S2 mutant library
Insertion Site (Tate's Hell genome)	Insertion	Annotation of Gene(s)
7742	Intergenic	Between RPATATE_0008 (hypothetical gene) and kdsA (3-deoxy-8-phosphooctulonate synthase)
12469	Intragenic	RPATATE_0013 (CobQ/CobB/MinD/ParA nucleotide-binding domain protein)
21989	Intragenic	RPATATE_0023 (hypothetical protein)
47041	Intragenic	RPATATE_0054 (hypothetical protein)
69245	Intergenic	between RPATATE_0088 (hypothetical protein) and RPATATE_0090 (tRNA-Glu)
72200	Intragenic	RPATATE_0091 (autotransporter beta-domain protein)
101504	Intragenic	mutL (DNA mismatch repair MutL family protein)
149093	Intragenic	gltA (citrate synthase)
157506	Intergenic	between RPATATE_0207 (tRNA-Arg) and RPATATE_0208 (hypothetical protein)
171491	Intragenic	RPATATE_0228 (putative adhesin)
191875	Intragenic	RPATATE_0245 (phage integrase family protein) 3A2 mutant
216654	Intragenic	atpA (ATP synthase F1, alpha subunit)
279557	Intragenic	RPATATE_0343 (putative membrane protein)
291210	Intergenic	Between two hypothetical genes RPATATE_0353 and RPATATE_0354
331447*	Intragenic	RPATATE_0416 (Stringent starvation family B protein)
341328*	Intragenic	RPATATE_0432 (hypothetical protein)
352600	Intragenic	ompB (outer membrane protein B)
379422	Intergenic	between RPATATE_0473 (RmuC family protein) and RPATATE_0474 (archaeal ATPase family protein)
391454*	Intergenic	Between two hypothetical genes RPATATE_0485 and RPATATE_0485
395809	Intragenic	RPATATE_0492 (RPE1 domain protein)
401641	Intergenic	between RPATATE_0500 (hypothetical protein) and RPATATE_0501 (archaeal ATPase family protein)
402539	Intragenic	RPATATE_0501 (archaeal ATPase family protein)
413859	Intergenic	between RPATATE_0517 (cold-shock DNA-binding domain protein) and RPATATE_0518 (helicase domain protein)
478253	Intergenic	between RPATATE_0604 (rRNA) and RPATATE_0608 (hypothetical protein)
478511*	Intragenic	RPATATE_0608 (hypothetical protein)
480945	Intergenic	between RPATATE_0611 (hypothetical protein) and RPATATE_0612 (hypothetical protein)
485945	Intragenic	RPATATE_0620 (radical SAM superfamily protein)
487959	Intergenic	between RPATATE_0622 (hypothetical protein) and RPATATE_0623 (peptidyl-tRNA hydrolase pth)
490038	Intragenic	RPATATE_0626 (50S ribosome-binding GTPase family protein)
491438	Intergenic	between RPATATE_0630 (Putative bicyclomycin resistance (Bcr1)-like protein) and RPATATE_0631 (hypothetical protein)
508015	Intragenic	rickA (Arp2/3 complex-activating protein RickA)
508070	Intragenic	rickA (Arp2/3 complex-activating protein RickA)
515273	Intragenic	RPATATE_0658 (traX family protein)
522432	Intergenic	Between RPATATE_0666 (hypothetical protein) and RPATATE_0667 (tRNA-Gly)
543705	Intragenic	RPATATE_0694 (helix-turn-helix domain protein)
545608	Intergenic	between RPATATE_0698 (hypothetical protein) and uvrC (excinuclease ABC subunit C)
617842	Intragenic	RPATATE_0790 (hypothetical protein)
620845*	Intragenic	RPATATE_0796 (DNA-binding regulatory, YebC/pmpR family protein)
630868	Intragenic	RPATATE_0811 (3'-5' exonuclease family protein)
632733	Intragenic	RPATATE_0813 (RPE2 domain protein)
657826	Intragenic	RPATATE_0848 (lysM domain protein)
673974	Intragenic	RPATATE_0871 (Type IV Secretory system conjugative DNA transfer family protein)
681491	Intragenic	RPATATE_0876 (AAA domain protein)
692151	Intragenic	RPATATE_0882 (secA DEAD-like domain protein)
701752	Intergenic	Between RPATATE_0888 (hypothetical protein) and clpP (ATP-dependent Clp endopeptidase, proteolytic subunit ClpP)
702311	Intragenic	clpP (ATP-dependent Clp endopeptidase, proteolytic subunit ClpP)
710161	Intragenic	RPATATE_0905 (Bacterial DNA-binding family protein)
740371	Intragenic	RPATATE_0942 (Helix-Turn-Helix family Protein)
756527	Intragenic	RPATATE_0957 (tRNA delta(2)-isopentylpyrophosphate transferase domain protein)
834946	Intergenic	Between 2 hypothetical genes RPATATE_1063 and RPATATE_1064
901260*	Intragenic	RPATATE_1142 (N-acetylmuramoyl-L-alanine amidase family protein) G8 mutant
916376	Intergenic	between RPATATE_1163 (DNA-3-methyladenine glycosylase family protein) and RPATATE_1164 (hypothetical protein)
922875	Intragenic	RPATATE_1170 (asmA family protein)
923964	Intragenic	RPATATE_1170 (asmA family protein)
976083	Intragenic	RPATATE_1240 (hypothetical protein)
989382	Intragenic	mutS (DNA mismatch repair protein MutS)
998715	Intragenic	RPATATE_1266 (ppx/Gppa phosphatase family protein)
1001470	Intragenic	virB11 (P-type DNA transfer ATPase VirB11)
1006890	Intergenic	Between virB9 (P-type conjugative transfer protein VirB9) and RPATATE_1276 (NADH-ubiquinone/plastoquinone oxidoreductase chain 4L family protein)
1010170	Intergenic	between RPATATE_1278 (NADH-Ubiquinone/plastoquinone (complex I), various chains family protein) and RPATATE_1279 (hypothetical protein)
1010841	Intragenic	RPATATE_1280 (PIN domain protein)
1031115*	Intragenic	petB (cytochrome b)
1031583	Intragenic	petB (cytochrome b)
1032379	Intragenic	petA (ubiquinol-cytochrome c reductase, iron-sulfur subunit)
1044217	Intragenic	RPATATE-1324 (beta-lactamase family protein)
1082899*	Intergenic	between RPATATE_1360 (ankyrin repeats family protein) and RPATATE_1361 (hypothetical protein)
1095336	Intragenic	RPATATE_1375 (peptidase M16 inactive domain protein)
1097861	Intragenic	cydB (cytochrome d ubiquinol oxidase, subunit II)
1102922*	Intragenic	RPATATE_1384 (hypothetical protein)
1105019*	Intragenic	RPATATE_1386 (AAA domain family protein)
1106411*	Intragenic	RPATATE_1388 (hypothetical protein)
1114152	Intergenic	Between 2 hypothetical genes RPATATE_1398 and RPATATE_1399
1142077*	Intergenic	between RPATATE_1438 (Hypothetical protein) and RPATATE_1439 (ubiquinone biosynthesis COQ7 family protein)
1162384	Intragenic	RPATATE_1457 (hypothetical protein)
1243424	Intergenic	between RPATATE_1545 (phosphate acetyl/butaryl transferase family protein) and RPATATE_1546 (trbL/VirB6 plasmid conjugal transfer family protein) 4F5 mutant
1243858	Intergenic	Between RPATATE_1545 (Phosphate acetyl/butaryl transferase family protein) and RPATATE_1546 (trbL/VirB6 plasmid conjugal transfer family protein)
1278150	Intergenic	between RPATATE_1580 (hypothetical protein) and tsf (translation elongation factor Ts)
1287937	Intragenic	RPATATE_1585 (putative membrane protein)
1288740	Intragenic	secG (preprotein translocase, SecG subunit)
1289672	Intergenic	between RPATATE_1589 (hypothetical protein) and RPATATE_1590 (sugar (and other) transporter family protein)
mutants with insertion site in black are mutants with mCherry/spectomycin resistance.
mutants with insertion site in red and starred are mutants with GFPuv/rifampicin resistance.
Those in bold have been studied in this paper or in Arroyave et al. (2021).

## Sheet: Table S3 WB densitometry
Western blot densitometry data
Density of Western blot bands was measured using the FIJI ImageJ software. The area of the observed or expected band was measured and adjusted to the background of the blot (a nearby area with no protein band present).
Figure 3B
lane	1	2	3	4	5	6	7	8	9	10	background
density	145	134	122	106	144	111	144	118	148	114	165
inverted density	110	121	133	149	111	144	111	137	107	141	90
adjusted to background	20	31	43	59	21	54	21	47	17	51
Figure 5A - GFPuv	density	inverted density	adjusted to background
ompA[virB9-mKate]	61.565	193.435	124.435
ompA[Asp55-Asp62-virB9]	77.527	177.473	108.473
ompA[Asp55-Asp62-virB9-mKate]	69.914	185.086	116.086
ompB[virB9]	86.792	168.208	99.208
ompB[Asp55-Asp62-virB9]	81.853	173.147	104.147
background	186	69
Figure 5B - mKate	density	inverted density	background (inverted)	adjusted to background
ompA[Asp55-Asp62-virB9]	183.317	71.683	66	5.683
ompA[Asp55-Asp62-virB9-mKate]	197.297	57.703	57	0.703
ompA[virB9-mKate]	129.885	125.115	62	63.115
ompB[Asp55-Asp62-virB9]	191.859	63.141	62	1.141
ompB[virB9]	172.19	82.81	76	6.81
Figure 5C - mKate	density	inverted density	background (inverted)	adjusted to background
[mKate] P	99.714	155.286	88.617	66.669
[mKate] S	116.225	138.775	73.855	64.92
[virB9-mKate] P	52.739	202.261	74.97	127.291
[virB9-mKate] S	50.02	204.98	70.736	134.244
[Asp62-virB9-mKate] P	169	86	77.067	8.933
[Asp62-virB9-mKate] S	144.226	110.774	94.41	16.364
[Asp62-mKate] P	123.754	131.246	110.385	20.861
[Asp62-mKate] S	110.838	144.162	125.245	18.917
Figure 6B - GFPuv	density	inverted density	adjusted to background
vB9	93.016	161.984	106.984
A55	151.535	103.465	48.465
A55-vB9	147.768	107.232	52.232
A55-A62	103.056	151.944	96.944
A62-vB9	91.465	163.535	108.535
A62	103.201	151.799	96.799
lox vB9	195.585	59.415	4.415
lox A62	199.007	55.993	0.993
background	199.911	55.089	0.089
Figure 6B - mKate	density	inverted density	background (inverted)	adjusted to background
vB9	87.413	167.587	94.844	72.743
A55	152.474	102.526	90.607	11.919
A55-vB9	163.236	91.764	86.616	5.148
A55-A62	158.114	96.886	87.114	9.772
A62-vB9	151.024	103.976	91.742	12.234
A62	142.704	112.296	84.363	27.933
lox vB9	139.056	115.944	100.595	15.349
lox A62	164.185	90.815	91.147	-0.332
